# Supplementary material for: Infiltration-RNAseq Reveals Enhanced Defense Responses in Nicothiana benthamiana Leaves Overexpressing the Banana Gene MaWRKY45
Source: Plants (Basel). 2025 Feb 6;14(3):483. doi: 10.3390/plants14030483 (PMC11820619; doi:10.3390/plants14030483)
Supplement: Supplementary file 1 [file plants-14-00483-s001.zip]

Archive with 1 entries (1 files):
- plants-3357943-supplementary.pdf
